# Supplementary material for: Time-Resolved Analysis of Candidate Gene Expression and Ambient Temperature During Bud Dormancy in Apple
Source: Front Plant Sci. 2022 Jan 17;12:803341. doi: 10.3389/fpls.2021.803341 (PMC8802299; doi:10.3389/fpls.2021.803341)
Supplement: Supplementary file 1 [file Table_1.XLSX]

## Sheet: Tabelle1
Supplementary table 1:List of genes with names and primer sequences
Gene Name	Gene ID	Gene ID_2	Forward Primer	Reverse Primer	Name_F	Name_R
MdDAM1	MD15G1384500	MDP0000322567	TCTGTGTGAGTGTGACGGTG	CCCCAACCCAAAACTGGACT	MdDAM1-F	MdDAM1-R
MdDAM1 cDNA, splice variants	MD15G1384500	MDP0000322567	GGAGAAGGGGGATTTTCAAG	CCCCAACCCAAAACTGGACT	JL074	MdDAM1-R
MdDAM2	MD08G1196900	MDP0000259294	GTTAAGAAGTGGACACAGATAGGA	CGTATCTTACAATAACTCGA	MdDAM2_F	MdDAM2_R
MdDAM4	MD08G1197300	MDP0000232313	CATACTGGTGGGGAAAAATCG	CTCAGCTTGCGGGTCTTATC	MdDAM4_F	MdDAM4_R
MdSVPa	MD01G1038600	MDP0000233948	ATTGGGGCTGCCTTACTCTG	ACCCCCATAGATCCGTCCAA	MdJa_F	MdJa_R
MdSVPb	MD15G1313200	MDP0000209705	ACATCTCTAAAATTGGGGCTGCCTTTCTCT	ATATGTGAAGTTACCCCATGGAT	MdJb_F3	MdJb_R
MdEBB1	MD13G1101100	MDP0000827400	CTACGGCGACGCTACTACTG	TGGACCAGAAGAGGGATGGT	MdEBB1_F	MdEBB1_R
MdPRE1	MD09G1049300	MDP0000320691	TTTAGAGATGTCGTGTGTGGTT	TCACTTTTGCATACAAATTGGAGAA	MdPRE1_F	MdPRE1_R
MdICE1	MD09G1003800	MDP0000304669	ATGTGTTCCGAGCTGAGCAA	CTAGCTGGCTGAGTTGAGGG	MdICE_F	MdICE_R
MdFT2		MDP0000139278	CTAGAGTTGATACTGGGGGT	CCAATTGGCGAAACAGCACA	MdFT2_F	MdFT2_R
BKI1	MD08G1102600	MDP0000124873	CGGCGTCAATGAGGACATCT	TTGGGCTTCTCTTCTGTGGC	BKI1_F	BKI1_R
BR6OX	MD17G1064800	MDP0000286141	GGTGGTTGAGACTTGGATTGG	ACAGCCATTGATGCTCTGCT	MdBR6Ox_F	MdBR6Ox_R
HAI3	MD06G1106000	MDP0000904071	GACGATAAGCGAGAGGACCG	TCTTCTTGTCCGCATCCAGG	HAI3_F	HAI3_R
RBOH	MD14G1211700	MDP0000280452	TCGGGGCCAGAAGATGACTA	GTCTTGAGAGGCAGCACCAT	RBOH_F	RBOH_R
ABI5_chr12	MD12G1024300	MDP0000144105	AAGCGGGGTTTAGATGGAGC	TCGAGCTCAGCGCCTGATTA	MdABI5chr12_F	MdABI5chr12_R
ABI5_chr14	MD14G1021600	MDP0000231542	CACCTTAAACAGGCGCTGAG	ACAGTTTCGACTTCCCTCGG	MdABI5chr14_F	MdABI5chr14_R
CoA_ligase	MD13G1257800	MDP0000260512	TATTGCCAAAAGCCCCGACT	AGCACATTGACAGCACAGGT	CoA_ligase_F	CoA_ligase_R
AP2_ERF113	MD16G1140800	MDP0000316694	TCCAAGGGAGTAGCTAGTGGT	GCATGGCTGCAACAATACG	AP2_ERF113_F	AP2_ERF113_R
MdFLC-like	MD09G1009100	MDP0000126259	AAGGGGAGGCTCTACGAGTT	AGTCTTGGCAGCAGCAATCT	MdFLClike_F	MdFLClike_R
Md_peroxidase	MD10G1321200	MDP0000545323	GCATGGTGGATATGTCGGGA	TACACACCAGGCAGCCTTC	Md_peroxidase_F	Md_peroxidase_R
MdPIF4	MD09G1146000	MDP0000254650	AGCGGACACAAGACTAGTTG	AGCATAACGGCGCAAACAA	MdPIF4_F	MdPIF4_R
AP2chr7	MD07G1248700	MDP0000517262	CCCTGAATTTGAGCTCACCAAA	CGTATCTCCGCCGCGTATTT	AP2chr7_F	AP2chr7_R
ERFchr4	MD04G1067800	MDP0000154764	CTCACTCTCCGTGTGCAACT	CGTCGGAGAAAGCTGTGAGT	ERFch4_F	ERFch4_R
NAM	MD13G1063900	MDP0000655623	GAGAGGTACGTGGTATGCCG	GGACTAGGCTGTTTCTGCCA	NAM_F	NAM_R
MdbZIP	MD09G1240900	MDP0000178326	CAGCATTGGCGCAGGATAAG	ATATGGTGTCTGAGCTGGGC	MdBzipchr9_F	MdBzipchr9_R
MdBRR1	MD08G1059000	MDP0000607144	GAAGCAGCAGGGGTACCTTA	GATTGAACCTTCCTCCCGGT	MdBRR1_F	MdBRR1_R
MdBRR10	MD16G1017900	MDP0000311914	TATCCTCATTCCTCACCCCCA	CGCGAGGGGAAACCTTAGAA	MdBRR10_F	MdBRR10_R
MdBRR7	MD16G1159400	MDP0000290818	AAGTTGAGGTTTGCGGAGGG	GACTGGTGCAAGTTGGCAAG	MdBRR7_F	MdBRR7_R
MdBRR8	MD13G1159700	MDP0000224740	TCAAAGGGGTGGACAAAGCA	CCAAGTCCATCTGTTTCAGCC	MdBRR8_F	MdBRR8_R
MdBRR9	MD13G1019800	MDP0000155328	GCAGGAGCCAAGTGAGGATT	AGCTAAGACACAGACGCACG	MdBRR9_F	MdBRR9_R
GA3OX1	MD08G1138400		TGGCAACACACACAGACACT	CGGACACTTGTAAACACCCCA	GA3Ox1Chr8_F2	GA3Ox1Chr8_R2
GA3OX1	MD15G1116300		GTGGTACACCACGTGTCCTT	TGGAATCCGGCTGACAATCAA	GA3_Ox1_F	GA3_Ox1_R
ABA1	MD02G1318300		GCGTTCATGATGACGATGGTG	GCCGAGTCAGTAGATGAGCC	ABA1chr2_F	ABA1chr2_R
ABA1	MD07G1003000		AGGGGGCTTCCTATCACTCA	GCAGCAAAGACCAATGCACC	ABA1chr7_F	ABA1chr7_R
GA2OX8	MD11G1225400		TTCCATGTTTGGTTAATTACCGTCT	AAACGGACGTGGAGCGTATC	Md_GA2Oxchr11_F	Md_GA2Oxchr11_R
HAB1chr15	MD15G1212000	MDP0000893203	GTTTGCGGTGTTCTTGCGAT	GGCCTCCTGGTTTGTGATGA	HAB1_chr15_F	HAB1_chr15_R
HAB1chr2	MD02G1084600		GGTTGGGTGACACGGAGAAA	TTTCGCTGTGGTTGTCACAC	HAB1_chr2_F	HAB1_chr2_R
ABF2chr8	MD08G1099600		GTTTTAGGGGGAGGAAGGGC	TGCATTTCCACCATTTCAGCC	ABFchr8_F	ABFchr8_R
ABF2	MD15G1081800		TGGCGGAAGTGCAGAAGAAT	ACCACAAGACGAATGTCCCC	ABF2_F	ABF2_R
MYC2-like	MD14G1126900		TGTTGTGGCAAGACTGCCTTA	CACCGACTTTGAGGTGGAAC	MYC2like_F	MYC2like_R
F-box	MD11G1009500		GGCACTTGCACACATCACAC	GGGTCAACTGTAATCCCACGA	Md_Fbox_F	Md_Fbox_R
EF1a	MD11G1130600	MDP0000304140	GAACGGAGATGCTGGTATGG	CCAGTTGGCTCCTTCTTCTC	EF1a_F	EF1a_R
EF1b	MD02G1271700	MDP0000903484	GAGAGTGGGAAATCCTCTG	ACCAACAGCAACCAATTTC	EF1b_F	EF1b_R
TLBB	MD04G1143700	MDP0000951799	TTCTCTGGGAGGAGGTACTG	GTCGCATTGTAAGGCTCAAC	TUBB_F	TUBB_R
ACT7	MD01G1001600	MDP0000774288	TGAGTCACACTGTGCCAATC	TTTCCCGTTCAGCAGTAGTG	ACT7_F	ACT7_R
