# Supplementary material for: Time-Resolved Analysis of Candidate Gene Expression and Ambient Temperature During Bud Dormancy in Apple
Source: Front Plant Sci. 2022 Jan 17;12:803341. doi: 10.3389/fpls.2021.803341 (PMC8802299; doi:10.3389/fpls.2021.803341)
Supplement: Supplementary file 2 [file Table_2.XLSX]

## Sheet: Tabelle1
Supplementary table 2: List of genes selected for dormancy expression analysis with function, reference and pathway involved
Gene Name	Gene ID	Function	Reference	Pathway
MdDAM2	MD08G1196900	dormancy associated MADs-box TF	DAM/SVP	TF_MADS-box
MdDAM4	MD08G1197300	dormancy associated MADs-box TF	DAM/SVP	TF_MADS-box
MdDAM1	MD15G1384500	dormancy associated MADs-box TF	DAM/SVP	TF_MADS-box
MdSVPa	MD01G1038600	dormancy associated MADs-box TF	DAM/SVP	TF_MADS-box
MdSVPb	MD15G1313200	dormancy associated MADs-box TF	DAM/SVP	TF_MADS-box
MdFLC-like	MD09G1009100	closest paralog ofA.thaliana FLC	Takeuchi 2018, Miotto 2019, Allard 2016, Urrestarazu 2017	TF_MADS-box
MdEBB1	MD13G1101100	Early bud break 1, identified in poplar	Wiesniewski 2015, Yordanov 2014	TF_AP2-Eth-resp-fact
AP2chr7	MD07G1248700	ethylene-responsive transcription factor ERF106-like	Moser 2020	TF_AP2-Eth-resp-fact
ERFchr4	MD04G1067800	ERF/AP2 transcription factor family (CBF4)	Moser 2020	TF_AP2-Eth-resp-fact
AP2_ERF113	MD16G1140800	AP2/ERF113	Takeuchi 2018	TF_AP2-Eth-resp-fact
MdICE1	MD09G1003800	Inducer of CBF Expression 1	Miotto 2019	TF_bHLH
MdFT2	not annotated	Flowering locus T	Kotoda 2010	TF
MdbZIP	MD09G1240900	Member of the BZIP family of transcription factors	Moser 2020	TF_BZIP
NAM	MD13G1063900	NAC-like transcription factor	Moser 2020	TF_NAC
MdPIF4	MD09G1146000	phytochrome interacting factor 4	Takeuchi 2018	TF_bHLH
MYC2-like	MD14G1126900	bHLH transcription factor	Takeuchi 2018	TF_bHLH
F-box	MD11G1009500	F-box	Takeuchi 2018	TF_Fbox
MdBRR1	MD08G1059000	Type-B cytokinin response regulator 1	Cattani 2020	Cytokinin / TF
MdBRR7	MD16G1159400	Type-B cytokinin response regulator 7	Cattani 2020	Cytokinin / TF
MdBRR8	MD13G1159700	Type-B cytokinin response regulator 8	Cattani 2020	Cytokinin / TF
MdBRR9	MD13G1019800	Type-B cytokinin response regulator 9	Cattani 2020	Cytokinin / TF
MdBRR10	MD16G1017900	Type-B cytokinin response regulator 10	Cattani 2020	Cytokinin / TF
ABF2	MD15G1081800	ABA responsive elements-binding transcription factor 2	Vimont 2019, Yu 2020, Prupe.1G434500.1, TF controlling cluster	ABA / TF
ABI5chr12	MD12G1024300	ABA insensitive 5	Vimont 2019, Yu 2020, Prupe.7G112200.1, TF controlling cluster	ABA / TF
ABI5chr14	MD14G1021600	ABA insensitive 5	Vimont 2019, Yu 2020, Prupe.7G112200.1, TF controlling cluster	ABA / TF
ABF2chr8	MD08G1099600	ABA responsive elements-binding transcription factor 2	Vimont 2019, Yu 2020, Prupe.1G434500.1, TF controlling cluster	ABA / TF
HAB1chr15	MD15G1212000	Hypersensitive to ABA1	Yu 2020, Prupe.7G204800, DE in both peach and apricot	ABA / Phosphatase
HAB1chr2	MD02G1084600	Hypersensitive to ABA1	Yu 2020, Prupe.7G204800, DE in both peach and apricot	ABA / Phosphatase
HAI3	MD06G1106000	highly ABA-induced PP2C gene 3	Yu 2020, Prupe.5G118100, DE in both peach and apricot	ABA / Phosphatase
ABA1chr2	MD02G1318300	ABA synthesis, first step	Yu 2020, Prupe.2G004500, DE in both peach and apricot, and DE in cherry cl9	ABA / zeaxanthin epoxidase
ABA1chr7	MD07G1003000	ABA synthesis, first step	Yu 2020, Prupe.2G004500, DE in both peach and apricot	ABA / zeaxanthin epoxidase
BR6OX	MD17G1064800	brassinosteroid-6-oxidase 2	Yu 2020, Prupe.3G250000, DE in both peach and apricot	Brassinosteroids /Oxidase
BKI1	MD08G1102600	BRI1 KINASE INHIBITOR 1, Brassinosteroid signaling	Yu 2020, Prupe.1G437500, DE in both peach and apricot, and DE in cherry cl9	Brassinosteroids / Receptor Kinase
MdPRE1	MD09G1049300	PACLOBUTRAZOL RESISTANCE 1	Miotto 2019	Brassinosteroids / TF
GA3OX1	MD08G1138400	gibberellin 3-oxidase 1	Yu 2020, Prupe.1G467600, DE in both peach and apricot, and DE in cherry cl7	GA / Oxidase
GA3OX1	MD15G1116300	gibberellin 3-oxidase 1	Yu 2020, Prupe.1G467600, DE in both peach and apricot	GA / Oxidase
GA2OX8	MD11G1225400	gibberellin 2-oxidase 8	Yu 2020, Prupe.4G204600, DE in both peach and apricot	GA / Oxidase
RBOH	MD14G1211700	respiratory burst oxidase protein F	Yu 2020, Prupe.5G204900, DE in both peach and apricot and DE in cherry cl9	RespBurst / Oxidase
Md_peroxidase	MD10G1321200	Peroxidase 42-like	Takeuchi 2018	RespBurst / Peroxidase
CoA_ligase	MD13G1257800	4-Coumarate coenzyme A ligase 5	Takeuchi 2018	Ligase
