# Supplementary material for: Time-Resolved Analysis of Candidate Gene Expression and Ambient Temperature During Bud Dormancy in Apple
Source: Front Plant Sci. 2022 Jan 17;12:803341. doi: 10.3389/fpls.2021.803341 (PMC8802299; doi:10.3389/fpls.2021.803341)
Supplement: Supplementary file 3 [file Table_3.XLSX]

## Sheet: Tabelle1
Supplementary table 3: List of timepoints as shown in figures 2,3
and Supplementary Figure 4 with corresponding collection dates
Timepoint	Collection date
1	2017-09-20
2	2017-10-04
3	2017-10-18
4	2017-10-25
5	2017-11-01
6	2017-11-08
7	2017-11-15
8	2017-11-23
9	2017-11-29
10	2017-12-06
11	2017-12-13
12	2017-12-22
13	2018-01-02
14	2018-01-10
15	2018-01-17
16	2018-01-24
17	2018-01-31
18	2018-02-07
19	2018-02-14
20	2018-02-21
21	2018-02-28
22	2018-03-09
23	2018-03-14
24	2018-03-21
25	2018-03-28
26	2018-04-04
27	2018-04-11
28	2018-04-18
